# Supplementary material for: Systematic identification of cell cycle regulated transcription factors from microarray time series data
Source: BMC Genomics. 2008 Mar 3;9:116. doi: 10.1186/1471-2164-9-116 (PMC2315658; doi:10.1186/1471-2164-9-116)
Supplement: Additional file 4 — Complete information for 8 cell cycle associated yeast motifs. [file 1471-2164-9-116-S4.xls]

## Sheet: Final
Motif Consensus	TF	Phase	p-value	q-value	Average AC score					phase k	Function
			p-value		M/G1	G1	S	G2	M
RACGCGT-AR	MBP1	G1, S	1.86e-09	9.97e-07	-8.42243	20.8526	11.5864	-8.19018	-19.0658	3	regulation of cell cycle progression from G1 to S phase, forms a complex with Swi6p
CRCGAAAA	SWI4	G1, S	3.32e-07	3.57e-05	-9.73146	15.5385	14.0311	7.28026	-15.4184	4	component of the SBF complex (Swi4p-Swi6p), regulates late G1-specific transcription of targets including cyclins and genes required for DNA synthesis and repair
GMGAA-------GAACR	HIR2	S	4e-05	0.00107487	-11.2549	1.40724	15.2204	10.6265	-2.50171	5	HIstone Regulation
GACACAAAA	NDT80		5.41e-05	0.00119908	-5.1601	-1.49626	6.60327	4.58181	-2.19318	5	Meiosis-specific transcription factor required for exit from pachytene and for full meiotic recombination; activates middle sporulation genes; competes with Sum1p for binding to promoters containing middle sporulation elements (MSE)
GGTGGCAAAA	RPN4	G2/M	9.69e-05	0.00175743	-4.59284	-0.507725	5.88816	5.1417	1.62605	5	Transcription factor that stimulates expression of proteasome genes; Rpn4p levels are in turn regulated by the 26S proteasome in a negative feedback control mechanism; RPN4 is transcriptionally regulated by various stress responses
GGGCC-SG-C	SKN7		0.000426	0.00477329	1.72673	6.13925	-3.02846	-4.35836	-6.70306	5	Nuclear response regulator and transcription factor, part of a branched two-component signaling system; required for optimal induction of heat-shock genes in response to oxidative stress; involved in osmoregulation
CGT----ARTGAT	ABF1		0.00204063	0.0154341	-2.9009	-7.63001	3.96396	10.13	5.4208	6	DNA binding protein with possible chromatin-reorganizing activity involved in transcriptional activation, gene silencing, and DNA replication and repair
TT-CC--WT--GGAAA	MCM1	G2, M	0.00654718	0.0338061	7.33427	6.95334	-13.3401	-12.7752	9.8	1	Transcription factor involved in cell-type-specific transcription and pheromone response; plays a central role in the formation of both repressor and activator complexes
